# Supplementary material for: Establishing the Competency Development and Talent Cultivation Strategies for Physician-Patient Shared Decision-Making Competency Based on the IAA-NRM Approach
Source: Healthcare (Basel). 2022 Sep 23;10(10):1844. doi: 10.3390/healthcare10101844 (PMC9601707; doi:10.3390/healthcare10101844)
Supplement: Supplementary file 1 [file healthcare-10-01844-s001.zip]

Archive with 1 entries (1 files):
- healthcare-1901148-supplementary.pdf
